# Supplementary material for: Interplay of Seasonality, Major and Trace Elements: Impacts on the Polychaete Diopatra neapolitana
Source: Biology (Basel). 2022 Jul 31;11(8):1153. doi: 10.3390/biology11081153 (PMC9404888; doi:10.3390/biology11081153)
Supplement: Supplementary file 1 [file biology-11-01153-s001.zip]

Archive with 1 entries (1 files):
- biology-1671597-supplementary.pdf
